# Supplementary material for: Steady-State and Time-Resolved Fluorescence Study of Selected Tryptophan-Containing Peptides in an AOT Reverse Micelle Environment
Source: Int J Mol Sci. 2023 Oct 22;24(20):15438. doi: 10.3390/ijms242015438 (PMC10607525; doi:10.3390/ijms242015438)
Supplement: Supplementary file 1 [file ijms-24-15438-s001.zip]

Archive with 1 entries (1 files):
- ijms-2656676-supplementary.pdf
